# Supplementary material for: GenAp: a distributed SQL interface for genomic data
Source: BMC Bioinformatics. 2016 Feb 4;17:63. doi: 10.1186/s12859-016-0904-1 (PMC4741060; doi:10.1186/s12859-016-0904-1)
Supplement: Additional file 1 — This file contains instructions on how to clone and build our modification of Apache spark and run it in local mode on a user’s computer. (TXT 1 kb) [file 12859_2016_904_MOESM1_ESM.txt]

Steps to use our modification of Spark Sql to join an alignment file with a vcf file
locally. This experiment does not require any distributed set up.

0. Download locally files sampleClinvar.vcf and sampleReads.adam.tar and untar
the tarball using: tar xvf sampleReads.adam.tar; Then update script sqlQuery.scala
with the proper location of those two files in your local filesystem. 

1. Make sure Maven is installed

2. Clone locally the branch with our contribution:
git clone -b rangeJoinsExtraPredicates-1.3 https://github.com/kozanitis/spark

3. Go to the main Spark directory:
cd spark

4. Build Spark. To save time do not run all unit tests:
mvn clean package -DskipTests

5. Start a Spark Shell:
./bin/spark-shell

6. Inside the spark shell paste the modified contents of sqlQuery.scala that reflect
the correct locations of files sampleReads.adam and sampleClinvar.vcf

For further experimentation, please keep in mind that the current implementation 
requires that the leftmost table in an interval join is always the smallest one. Otherwise the execution raises an exception.
