# Supplementary material for: GenAp: a distributed SQL interface for genomic data
Source: BMC Bioinformatics. 2016 Feb 4;17:63. doi: 10.1186/s12859-016-0904-1 (PMC4741060; doi:10.1186/s12859-016-0904-1)
Supplement: Additional file 3 — This tarball contains a sample file of aligned reads in ADAM format. Note that this is a binary format and we provide a user the oportunity to explore this file by attaching the equivalent SAM file of the same alignments. (TAR 21 kb) [file 12859_2016_904_MOESM3_ESM.tar]

Archive with 4 entries (3 files):
- sampleReads.adam
- sampleReads.adam/.part-r-00000.gz.parquet.crc
- sampleReads.adam/_SUCCESS
- sampleReads.adam/part-r-00000.gz.parquet
