# Supplementary material for: GenAp: a distributed SQL interface for genomic data
Source: BMC Bioinformatics. 2016 Feb 4;17:63. doi: 10.1186/s12859-016-0904-1 (PMC4741060; doi:10.1186/s12859-016-0904-1)
Supplement: Additional file 4 — The SAM equivalent of the Additional File 3. (SAM 3 kb) [file 12859_2016_904_MOESM4_ESM.sam]

@SQ	SN:1	LN:249250621
@SQ	SN:2	LN:243199373
simread:1:26472783:false	16	1	26472784	60	75M	*	0	0	GTATAAGAGCAGCCTTATTCCTATTTATAATCAGGGTGAAACACCTGTGCCAATGCCAAGACAGGGGTGCCAAGA	*	NM:i:0	AS:i:75	XS:i:0
simread:1:240997787:true	0	1	240997788	60	75M	*	0	0	CTTTATTTTTATTTTTAAGGTTTTTTTTGTTTGTTTGTTTTGAGATGGAGTCTCGCTCCACCGCCCAGACTGGAG	*	NM:i:0	AS:i:75	XS:i:39
simread:1:189606653:true	0	1	189606654	60	75M	*	0	0	TGTATCTTCCTCCCCTGCTGTATGTTTCCTGCCCTCAAACATCACACTCCACGTTCTTCAGCTTTAGGACTTGGA	*	NM:i:0	AS:i:75	XS:i:0
simread:1:207027738:true	0	1	207027739	60	75M	*	0	0	TTTAATAAATGTTGATTGTCCTATTTAATTATTCTCAACTTTCCGATTTTATTTCCCATGTAACAGTGTTGTTTT	*	NM:i:0	AS:i:75	XS:i:0
simread:1:14397233:false	16	1	14397234	60	75M	*	0	0	TAAAATGCCCCCATCTTCCCAGAGCTGCCAGCCCTCACAATGCCAACAGCTAAATGTACCCAAGTGTTACTGAAC	*	NM:i:0	AS:i:75	XS:i:0
simread:1:240344442:true	0	1	240344443	24	75M	*	0	0	TACAGGCACCCACCATCATGCCCAGCTAATTTTTGTATTTTTGTAGAAACGGGGTTTCACCATGTTGGCCCAGCT	*	NM:i:0	AS:i:75	XS:i:61
simread:1:153978724:false	16	1	153978725	60	75M	*	0	0	GCTCACTGCAGCCTCAACCTCCTGGGCCCAAGTGATTTCATCTTATTTTTGGAAAAAAAAACAAACTAAACCAAA	*	NM:i:0	AS:i:75	XS:i:0
simread:1:237728409:true	0	1	237728410	28	75M	*	0	0	TTTCTTTTTCTTTCTTTCTTTCTTTCTTTCTTTTTCTTTCTTTCTTTCTCTTTCTTTCTTTCTTTCTTTCTTTCT	*	NM:i:0	AS:i:75	XS:i:59
simread:1:231911906:false	16	1	231911907	60	75M	*	0	0	TCATGTAGCATGCATATGGCTAACGGCAAAGTGAGGGAGGAATAATTATAGTAATAATCACAGTGATGACGTGGA	*	NM:i:0	AS:i:75	XS:i:0
simread:1:50683371:false	16	1	50683372	60	75M	*	0	0	GCTCAGGCCTTGCAAGAATCTCTACTGCCCAACAAGTCCCTACAAGATGGCATTTAAAAGCAGTCCCTCACGCAC	*	NM:i:0	AS:i:75	XS:i:0
simread:1:37577445:false	16	1	37577446	60	75M	*	0	0	CCTAGAGAAGCTCCCACTAGGGCTGCAGTCAATTCCCAGGTCTTAGGTGCTGAGCAGTGGGAGGTGGTGGCCATG	*	NM:i:0	AS:i:75	XS:i:0
simread:1:195211965:false	16	1	195211966	60	75M	*	0	0	AAATAAAGTTTGGCTTTCAGTTGTAACTTTGAATATCTTTATCACAGTTATTTAAAGCCTTTAAAAAGCTTTAAT	*	NM:i:0	AS:i:75	XS:i:0
simread:1:163841413:false	16	1	163841414	60	75M	*	0	0	TGTGTAACTAACATAATTGGCACTGTCCCTGTAAATTCAAATTGGATATCCTCCCAAATTTTATTTAAGCAATTG	*	NM:i:0	AS:i:75	XS:i:0
simread:1:101556378:false	16	1	101556379	60	75M	*	0	0	TTTATTTTTTGAGCATGAAAGTAATATATGCTCAGTGTAAACAATTAGGTCATTATAAATATATTTAACAGGAAT	*	NM:i:0	AS:i:75	XS:i:0
simread:1:20101800:true	0	1	20101801	35	75M	*	0	0	CTCAGGTGATCCACCCGCCTCGGCCTCCCAAAGTGCTGGGACTACAGGCATGAGGCACCGCGCCTGGCCAGGACT	*	NM:i:0	AS:i:75	XS:i:55
simread:1:186794283:true	0	1	186794284	60	75M	*	0	0	GACAAGATAGTACTTGAGCTAAGCCTTGCAGGTTGAGTAGGATTATTCTAGTGGAATTTAGGGAAACGATGTGCA	*	NM:i:0	AS:i:75	XS:i:0
simread:1:165341382:true	0	1	165341383	60	75M	*	0	0	CTACTCTCATTGACTGTTCAATGCCTATACAAGTAAAACTTTACCAGCACCCAAGTCAAAAAGAAAAAAAAGGGG	*	NM:i:0	AS:i:75	XS:i:0
simread:1:5469106:true	0	1	5469107	60	75M	*	0	0	CTCATTCTCTCTCCTGCTGCACTGTGAAGAGGTGCCTGTTGCCAAGAGTATAAGTTTCCTGAGGCCTCCCAGGCC	*	NM:i:0	AS:i:75	XS:i:0
simread:1:89554252:false	16	1	89554253	60	75M	*	0	0	AAATTAAACAGCTCGTTTAACTGATAATCCATACTATATTTGAGTAGGGCTGTCACATGGTTGGAACCTCCGGTT	*	NM:i:0	AS:i:75	XS:i:0
simread:1:169801933:true	0	1	169801934	40	75M	*	0	0	AGACTGGGTCTCACTATGTTGCCTAGGCTGGTCTCAAACTCCTGGGCTCAAGTGATCCATCTCTGCCTTCCAAAG	*	NM:i:0	AS:i:75	XS:i:52
