# Supplementary material for: GenAp: a distributed SQL interface for genomic data
Source: BMC Bioinformatics. 2016 Feb 4;17:63. doi: 10.1186/s12859-016-0904-1 (PMC4741060; doi:10.1186/s12859-016-0904-1)
Supplement: Additional file 6 — This is sample code that uses Spark SQL to perform an interval based join to the contents of sampleReads.adam with the contents of Additional File 5. (SCALA 1 kb) [file 12859_2016_904_MOESM6_ESM.scala]

import org.apache.spark.{SparkConf, SparkContext}
import org.apache.spark.sql.SQLContext
val sqlContext = new SQLContext(sc)
import sqlContext._
//Step1: Convert the snp142common vcf file to a Spark table
val vcf=sc.textFile("/Users/kozanitis/amp/kozanitis_fork/docs/bmcBio/additionalFiles/sampleClinvar.vcf")
val lines = vcf.filter(line => !line.contains("#")) //ignore headers and comments
case class dbSnp(chr: String, start: Long, end: Long, name: String)
val dbSnpRdd = lines.map(line => line.split("\t")).map(r => dbSnp(r(0).trim, r(1).toLong -1, r(1).toLong, r(2).trim))
dbSnpRdd.registerTempTable("snps")
//Step2: Convert an Adam file to a Spark table
val parquetFile = sqlContext.parquetFile("/Users/kozanitis/amp/kozanitis_fork/docs/bmcBio/additionalFiles/sampleReads.adam")
parquetFile.registerTempTable("reads")
//Step3: Range join query.
val rjoin = sql("select s.chr, s.start, s.`end`, r.start, r.`end` from snps s RANGEJOIN reads r on GENOMEOVERLAP ((s.start, s.`end`, s.chr), (r.start, r.`end`, r.contig.contigName))")
rjoin.collect.foreach(println)
