# Supplementary material for: GenAp: a distributed SQL interface for genomic data
Source: BMC Bioinformatics. 2016 Feb 4;17:63. doi: 10.1186/s12859-016-0904-1 (PMC4741060; doi:10.1186/s12859-016-0904-1)
Supplement: Additional file 7 — This tarball contains the custom C++ software that we wrote to implement the last query of the results section. For reference, it also contains the respective Spark SQL implementation. (TAR 9 kb) [file 12859_2016_904_MOESM7_ESM.tar]

Archive with 6 entries (5 files):
- bedSamtoolsExperiment
- bedSamtoolsExperiment/alternativeSql.scala
- bedSamtoolsExperiment/main.cpp
- bedSamtoolsExperiment/._makefile
- bedSamtoolsExperiment/makefile
- bedSamtoolsExperiment/readme.txt
