# Supplementary material for: GenAp: a distributed SQL interface for genomic data
Source: BMC Bioinformatics. 2016 Feb 4;17:63. doi: 10.1186/s12859-016-0904-1 (PMC4741060; doi:10.1186/s12859-016-0904-1)
Supplement: Additional file 7 — This tarball contains the custom C++ software that we wrote to implement the last query of the results section. For reference, it also contains the respective Spark SQL implementation. (TAR 9 kb) [file 12859_2016_904_MOESM7_ESM.tar › bedSamtoolsExperiment/alternativeSql.scala]

import org.apache.spark.{SparkConf, SparkContext}
import org.apache.spark.sql.SQLContext
val sqlContext = new SQLContext(sc)
import sqlContext._
val vcf=sc.textFile("/clinvar.vcf")
val lines = vcf.filter(line => !line.contains("#")) //ignore headers and comments
case class dbSnp(chr: String, start: Long, end: Long, name: String, refAllele: String, altAllele: String)
lines.map(line => line.split("\t")).map(r => dbSnp(r(0).trim, r(1).toLong -1, r(1).toLong, r(2).trim, r(3).trim, r(4).trim)).registerTempTable("snps")
sqlContext.parquetFile("/NA12878.mappedOnly.adam").registerTempTable("reads")
sqlContext.registerFunction("getBaseAtOffset", (s:String, offset:Long)=>s.charAt(offset.toInt).toString) //User defined function to return the i'th character of a string
sql("select s.chr, s.start, s.`end`, r.start, r.`end` from snps s RANGEJOIN reads r on GENOMEOVERLAP ((s.start, s.`end`, s.chr), (r.start, r.`end`, r.contig.contigName)) WHERE getBaseAtOffset(r.sequence, s.start-r.start) = s.altAllele").count
