# Supplementary material for: GenAp: a distributed SQL interface for genomic data
Source: BMC Bioinformatics. 2016 Feb 4;17:63. doi: 10.1186/s12859-016-0904-1 (PMC4741060; doi:10.1186/s12859-016-0904-1)
Supplement: Additional file 7 — This tarball contains the custom C++ software that we wrote to implement the last query of the results section. For reference, it also contains the respective Spark SQL implementation. (TAR 9 kb) [file 12859_2016_904_MOESM7_ESM.tar › bedSamtoolsExperiment/main.cpp]

#include<iostream>
#include<fstream>
#include<string>
#include<map>
#include<bam.h>
#include<sam.h>

//implementation of the query: Return all alignments with CIGAR 101M that contain the alt allele
using namespace std;

class GenomicLoc{
	public:
	string chr;
	long pos;
	GenomicLoc(string c, long p){
		chr = c;
		pos = p;
	}
	GenomicLoc(){
		chr = "";
		pos = -1;
	}
};

bool operator <(GenomicLoc const& left, GenomicLoc const& right){
	return (left.chr < right.chr) || (left.chr==right.chr && left.pos < right.pos);
}

class VarInfo{
	public:
	GenomicLoc pos;
	string ref;
	string alt;
	VarInfo(GenomicLoc p, string a1, string a2){
		pos = GenomicLoc(p.chr, p.pos);
		ref = a1;
		alt = a2;
	}
	VarInfo(){}
};

map<GenomicLoc, VarInfo> parseVcf(string fname){ //it parses the vcf file.
	map<GenomicLoc, VarInfo> ret;
	string buf, chrName, id, ref, alt;
	long pos;
	ifstream fin (fname.c_str(), ifstream::in);
	while (fin){
		if(fin.peek() == '#') 
			fin.ignore(100000, '\n');
		else{
			fin >> chrName >> pos >> id >> ref >> alt;
			fin.ignore(100000, '\n');
			VarInfo v(GenomicLoc(chrName, pos), ref, alt);
			ret[GenomicLoc(chrName, pos)] = v;
		}
	}
	fin.close();
	return ret;
}

//fetch the proper chromosome name from the header
string chrFromTid(bam_header_t *bht, int tid){
	if(tid<0 || tid >= bht->n_targets){
		cerr << "Invalid tid" << endl;
		exit(1);
	}
	return string((bht->target_name)[tid]);
}

int getOffst(map<GenomicLoc, VarInfo>& mp, string chr, long pos, int seqLen){
	for(int i=0; i<seqLen; i++){
		if(mp.count(GenomicLoc(chr, pos+i)) > 0)
			return i;
	}
	return -1;
}

string getSequenceAtOffset(bam1_t* b, int i){
	int base = bam1_seqi(bam1_seq(b), i);
	switch(base){
		case 1:
			return string("A");
		case 2:
			return string("C");
		case 4:
			return string("G");
		case 8:
			return string("T");
		case 15:
			return string("N");
		default:
			cerr << "Unknown base character " << endl;
			exit(3);
	}
	return string("");
}

int main(int argc, char **argv){
	if (argc!=3){
		cerr << "Usage: ./a.out vcfFile bamFile" << endl;
		exit(1);
	}
	map<GenomicLoc, VarInfo> mp = parseVcf(string(argv[1]));
    samfile_t *fp=samopen(argv[2], "rb", NULL);
    if (fp==NULL){
		cerr << "Cannot open bam file to read from" << endl;
		exit(1);
	}
    bam1_t *b=bam_init1();
	bam_header_t *bht = fp->header;
	long hitCnt(0);
    while(samread(fp,b)>0){
		long pos(0);
		string chr("");
        if ((b->core.flag & 0x4)!=0) continue; //ignore unmapped
		if ((b->core.n_cigar)!=1) continue; //accept only 101M 
        else{
			pos = b->core.pos + 1; //BAM are 0-based while VCFs are 1-based.
			chr = chrFromTid(bht, b->core.tid); //get chr from tid.
			int offst = getOffst(mp, chr, pos, b->core.l_qseq); //get the offset from the start 
			if (offst < 0) continue;
			string altAllele = mp[GenomicLoc(chr, pos+offst)].alt;
			if (altAllele != getSequenceAtOffset(b, offst)) continue;
			hitCnt ++;
        }
    }
	samclose(fp);
    bam_destroy1(b);
	cout << "The result count of this query is "<< hitCnt << endl;
}
