# Supplementary material for: GenAp: a distributed SQL interface for genomic data
Source: BMC Bioinformatics. 2016 Feb 4;17:63. doi: 10.1186/s12859-016-0904-1 (PMC4741060; doi:10.1186/s12859-016-0904-1)
Supplement: Additional file 7 — This tarball contains the custom C++ software that we wrote to implement the last query of the results section. For reference, it also contains the respective Spark SQL implementation. (TAR 9 kb) [file 12859_2016_904_MOESM7_ESM.tar › bedSamtoolsExperiment/makefile]

SAMLOC=/Users/kozanitis/amp/kozanitis_fork/docs/bmcBio/experiments/samtoolsExperiment/samtools-0.1.19
SAMPRFX=-I$(SAMLOC)
SAMSFX=-lm -L$(SAMLOC) -lbam -lz
CPP=g++
#CPPFLAGS=-pg -g -D_FILE_OFFSET_BITS=64 $(SAMPRFX)
CPPFLAGS=-pthread -D_FILE_OFFSET_BITS=64 $(SAMPRFX)
OBJS= main.o

all: a.out

a.out: $(OBJS)
	$(CPP) $(CPPFLAGS) $(OBJS) -o a.out $(SAMSFX)

.o:
	$(CPP) -c $(CPPFLAGS) $*.cpp

clean:
	rm a.out *.o 
