# Supplementary material for: GenAp: a distributed SQL interface for genomic data
Source: BMC Bioinformatics. 2016 Feb 4;17:63. doi: 10.1186/s12859-016-0904-1 (PMC4741060; doi:10.1186/s12859-016-0904-1)
Supplement: Additional file 7 — This tarball contains the custom C++ software that we wrote to implement the last query of the results section. For reference, it also contains the respective Spark SQL implementation. (TAR 9 kb) [file 12859_2016_904_MOESM7_ESM.tar › bedSamtoolsExperiment/readme.txt]

Contents:
main.cpp: Our custom C++ implementation that uses the samtools API to implement 
the respective query that we describe in the results section.
alternativeSql.scala: The alternative Spark SQL implementation of the same query

Dependencies:
Samtools: You need to download and compile them from the source code

To compile:
Edit the makefile and modify variable SAMLOC so it points to a valid installation
of samtools. Then type: make
